# Supplementary material for: Estimating Body Composition in Adolescent Sprint Athletes: Comparison of Different Methods in a 3 Years Longitudinal Design
Source: PLoS One. 2015 Aug 28;10(8):e0136788. doi: 10.1371/journal.pone.0136788 (PMC4552792; doi:10.1371/journal.pone.0136788)
Supplement: S1 File — (XLS) [file pone.0136788.s001.xls]

## Sheet: cross sect
Participant	SEX	LL1	LG1	IMPED(Ω)1	vet%tanita1	vet%SIRIUWW1	Slaughter T+S vet%1		LL2	LG2	IMPED(Ω)2	vet%tanita2	vet%SIRIUWW2	Slaughter T+S vet%2	LL3	LG3	IMPED(Ω)3	vet%tanita3	vet%SIRIUWW3	Slaughter T+S vet%3	LL4	LG4	IMPED(Ω)4	vet%tanita4	vet%SIRIUWW4	Slaughter T+S vet%4	LL5	LG5	IMPED(Ω)5	vet%tanita5	vet%SIRIUWW5	Slaughter T+S vet%5	LL6	LG6	IMPED(Ω)6	vet%tanita6	vet%SIRIUWW6	Slaughter T+S vet%6
1	1	175.1	68.5	423	11	9.47094	11.7493		175.2	70.6	397	10.3	6.94026	11.6487							176.4	70.1	443	6.2	5.90872	11.4471	175.8	72.5	390	4.8	7.32726	11.9499	177	71.7	430	6	5.83127	11.7493
2	0	163.4	56.5	539	24.1	18.4378	18.9237		164.1	55.8	583	26	18.0019	18.5691	163.1	58.4	527	24	19.6972	21.0817	163.9	58.6	545	21	16.7923	20.3163	163.9	58.3	539	9.1	19.1147	18.7467	164.1	59.6	602	25.6		21.1659
3	0	167.7	56	561	22.7	21.465	21.1659		168	57.5	586	24.9	17.9344	21.668	167.7	57.8	546	18	18.7307	23.9349	168.7	58.7	614	22	17.9756	24.092	168.3	58.5	585	20.8	20.4271	23.9349	168.9	60.2	590	22	19.6109	26.2245
4	0	161.2	50.8	575	19.8	18.0586	20.9973		161.8	51.6	620	23.3	17.1586	19.7121	161	50.2	568	16.5	16.2602	18.0325	161.9	51.2	625	19.9	16.5189	17.6715	161.6	51.9	553	16.7	17.3357	18.8353	162.1	53.1	597	20.9	16.6672	19.1
5	0	166.3	53.7	604	22.8	23.8521	20.402		167	53.7	657	20.9	18.6449	19.7989	167	53.3	614	18.2	18.5619	20.4875	167.6	51.3	668	18.3	16.2084	19.972
6	1	152.1	36.1	579	8	6.72164	9.81128		155.7	37.8	577	6.4	6.38307	9.5	159.8	42.1	485	3.5	5.77386	9.5	165.5	46.5	500	5.1	4.94825	9.81128	169.7	50.2	455	2.8	8.6857	9.81128	174.5	52.5	513	5.1	7.83869	9.70768
7	0	162	50.2	525	16.3	25.6913	13.8241		162	52.1	536	19.3	16.4016	15.452	161.7	51.7	519	16	19.577	12.8	162.5	55.8	560	20	21.5713	16.4807	162.7	56	506	17	26.232	15.8283	162.4	58.5	557	23	20.4901	18.5691
8	1	162.8	51.6	418	5	7.88502	11.7493		165.5	54.1				11.3461	167.2	56.6	419	5.4	7.03868	10.9403	164.3	59.4	410	3		11.3461	168.6	59.6	420	2.4	6.47432	11.1435	169.1	61.9	405	3	7.63264	11.7493
9	0	179	58	581	19.8	13.3955	14.1147		179	61			16.77		178.8	60.9	522	13.4	14.08	14.6917	178.8	61.4	580	16.6	12.9643	14.6917	179.5	61.3	527	13.5	16.5645	14.5959	180.4	61.8	600	17.5	14.8349	15.7345
10	1	178.4	67.4	483	5.8	5.45233	11.1435		178.3	67.6	488	6.1	5.13575	10.9403							178.3	67.1	474	4		9.5	179.2	67.4	504	6.3	5.41087	9.29168	179.3	67.9	505	6.6	6.01298	9.29168
11	1	182.1	60.9	533	7.8	6.81633	11.548		182	62.7	552	4.1	6.70715	12.05	182.5	64.8	531	4.6	5.50754	11.9499	181.8	64.5	528	4.3	7.72445	11.9499	182.3	63.8	524	3.8	5.38881	11.548	182.4	65	523	4.4	7.79489	11.1435
12	0	176	58.8	510	18	11.2378	11.548		176	62.8	487	19.5		17.5809	177.7	62.9	541	23.4	14.8104	15.5463	175.8	64.2	519	11.6		15.2629	178.2	65.5	508	16.3	13.9482	14.5959
13	1	151.7	38.2	502	8.1	9.09962	9.18728		156.3	40.3	520	7.8	6.70875	9.18728	162	45.5	453	5.1	10.1812	9.91472	165.3	47.9	475	6.8	5.77364	9.18728	169.2	50.5	468	5.3	4.52436	8.87312	171.1	53.8	464	6.6	4.64602	8.34632
14	0	162.2	48.1	516	16.4	22.9406	14.018		163.3	48.8	548	19.7	15.6052	15.1681	164.6	52	551	21.5	13.0865	16.1089	166.8	52.6	575	21.7	13.2942	16.2021	168	55.5	551	22.7	13.6967	18.9237	167	56.2	580	24.8	15.0384	19.7989
15	1	151.4	36.7	563	9.7	13.5474	11.548		155.3	40.3	549	9.6	9.89782	13.2385	159.9	43.7	522	9.1	10.9445	11.6487	166.1	47.9	515	8.2	9.99879	10.6343	169.8	51.8	475	6.2	8.39023	11.2449
16	0	175.3	53.2	649	15.2	28.4226	13.9211		175.2	54.9				18.4801	174.6	54.2	576	12.9	13.7298	15.452	175.3	57.6	620	16.2		19.4507	175.4	54.6	688	18.2	35.8093	17.308
17	0	166.4	62.2	533	26.7	19.8974	23.0593		166.4	62	522	25.7	21.9754	23.2199
18	1	179.2	59.2	517	9.7	11.6032	11.6487		181.5	62	483	8.4	4.50644	11.7493	183.2	65.7	503	10.4	6.83773	12.05	184.4	66.6	530	10.8	6.56242	11.042	184.3	70	436	7.2	7.37238	12.05	185.8	71.8	464	4.1	6.65233	12.1499
19	1	163.5	49.4	499	9	4.96882	12.3493		165.6	49.9	514	8.7	5.38783	13.042	166.8	51.7	515	8.5	4.7565	12.9435	167.5	52.9	504	7.1	4.89309	11.9499	167.5	54.8	466	6.5	4.89685	12.7461	168.9	53.3	505	2	6.4313	12.9435
20	0	174.2	54.3	579	20.4	19.9259	13.2385		175	57.8	541	20.8		15.3575
21	1	156.4	43.9	534	12.1	10.3017	12.2497								166.9	53.6	506	12.1	6.57309	13.532	168.6	59	470	10.8		14.978
22	0	171.8	58.7	476	17.3	17.5823	15.5463		172.2	62	495	22.7	15.0523	16.6657	173	62.7	476	20.9	18.199	16.4807
23	1	189.4	74.9	505	12.3	18.4676	20.4875		190.3	72.7	519	11.3	17	18.3015	191.3	75.5	520	6.3	16.3935	16.388
24	1	172.5	60.1	480	10	8.55915	14.1147		173	61.6	490	10.5	5.96587	12.2497	173.1	61.5	483	4.5	8.28253	11.9499	174.1	63	477	4.7	5.4827	12.1499	173.8	65.5	455	5.2	5.6829	12.4487
25	1	178.3	64.1	486	4	9.23897	14.018		178.9	65.3	500	4.9	8.22141	13.042	179	66	487	4.8	9.25948	13.532	179	68.6	462	5.1	13.5922	14.018	178.6	70.6	478	6.9	13.5054	16.0155	179.5	70.5	481	6.6	12.1152	15.922
26	1	174	59.4	552	13.3	8.17892	11.8497		174	62	513	13	9.84623	12.1499	174.6	63.2	499	11.2	8.45861	12.3493	175.8	66.1	548	8.8	8.54562	13.042	176.5	66.2	542	8.1	7.07293	12.7461	176.2	67.8	537	9.4	7.85177	13.042
27	1	183.3	65.6	491	3.2	3.97554	11.4471		183	66.7	506	4.3	6.79085	11.3461	182.7	65.6	495	3.3	5.04951	10.3269
28	0	153.3	36.8	630	14.8	5.1053	12.2497		154.9	39.1	575	11.5	8.01761	12.9435	156.1	40.2	529	6.9	8.86222	13.532	158.6	41.3	598	13.2	9.73955	14.5	158.5	42.6	503	4.9	11.5057	17.1253	159.8	44.5	536	11	12.0414	18.5691
29	1	178.9	60.9	516	10.9	13.2879	13.4343		179.8	64.9	493	10.7	9.81893	13.9211	180.1	67.8	454	8.9	9.29145	14.5959	180.8	69.4	477	11	11.2269	14.4039	180.9	71.1	448	3.6	8.789	14.5959	181.5	71.7	495	7	7.73705	14.5
30	1	165.8	49.8	513	11	11.5274	12.2497		170	55.6	467	11.2	11.1932	10.7365	174.5	60.1	470	10.9	10.5712	11.6487	177	65.5	432	9.9	8.61276	11.6487	179.3	67.2	449	9.9	9.38529	12.6471	180.6	69.8	415	8.3	7.22572	11.2449
31	1	175.1	60.9	483	11	22.3581	10.9403		176.1	61.5	502	12.1	18.7292	10.532	176.6	65.3	469	11	16.8891	11.7493	178.2	66.4	477	10.4	15.4041	11.8497	177.9	67.4	442	13.7	10.2509	11.1435	178.9	67.5	492	5.8	9.78407	11.9499
32	1	183	69.2	457	9.8	9.27899	13.532		184.4	72.9	436	10.2	12.7357	14.2113	184.7	73.9	457	10.5	11.3308	13.9211	185.3	75.8	442	5.4	10.6076	13.1403	186.4	78.7	429	5.7	12.7558	14.6917	185.7	78.9	425	5.6	13.272	15.3575
33	0	164.3	47.8	586	16.4	12.1202	14.1147		164.3	48.3	651	20.1	14.7568	14.2113	164.2	48	624	15.5	14.4859	14.5959	164	48.6	607	15.2	14.2697	14.2113	163.9	48.6	601	14.9	16.1898	15.452	163.5	48.8	646	17.2	14.422	15.2629
34	0	170.4	58	555	24.7	17.3628	21.4177		170.5	61.5	552	27.9	19.0134	26.6651	171.3	60.6	531	23.8	17.6061	24.4043	171.9	61.9	585	27.3	20.0814	25.7781
35	0	149.8	34.5	626	9.7	10.2016	14.2113		153.5	38.2	562	10	11.6269	17.0337	157.8	40.8	589	12.2	8.03899	16.0155	161.7	43.5	608	14.2	12.3883	14.5959	165	44.4	552	9.2	10.179	13.9211	168.2	49.2	576	16.8	9.89747	15.3575
36	1	173.8	62.8	451	10.8	8.36664	12.4487		176	63.7	423	8.7	6.28183	11.3461	177.4	68.7	435	10.9	9.94068	13.042	178.5	70.1	452	10.8	7.97011	12.4487	179.7	69.4	477	11.5	8.57116	12.548	180.1	72	479	7.3	7.59851	12.6471
37	0	164.1	47.5	688	17.7	19.8309	21.0817		164.3	49	699	19.9	18.5362	21.8341
38	1	170.5	62.9	446	10.8	9.15847	12.4487		171	64.9	449	11.2	12.7869	12.6471	171.1	66.5	436	6.1	9.88629	12.6471	171.3	65.5	461	6.7	10.7023	11.3461							171.9	66.7	459	6.9	8.34976	12.2497
39	1	167.5	53	533	10	7.51062	10.9403		168.1	54.4	524	10.8	5.40674	10.7365	168.6	57	567	13.8	4.84507	11.4471	169	56.7	549	5.9	4.26579	10.7365	168.8	58.7	497	5.1	4.39652	11.9499	169	60.6	579	10	4.60967	13.2385
40	0	172.2	57.4	577	24.7	20.0906	17.762		173	59.7	578	26.6	16.8951	17.8523	173	60.7	531	22.9	19.3722	18.0325	173.5	61.7	594	26.8	17.7287	18.9237							173.8	62.3	600	21.3	#DIV/0!	19.972
41	0	163.5	57.5	437	17.7	22.647	20.2305		164.6	59.3	439	19.3	16.6007	19.1879	165.1	63.8	467	25.5	21.2456	23.3	166	63.9	451	22.5	19.9086	22.8171	167.6	66.6	445	23.4	23.0494	24.7911	166.1	67	431	22.3	21.9352	23.4597
42	0	169.5	54.2	554	20.4	16.9047	19.0119		169.6	54.6	560	21.4	16.2581	19.1	170.1	55.9	560	21.5	16.9865	19.6251	170.4	54.8	550	18.2	13.6474	18.0325	170.5	57.1	594	23.6	16.8375	20.2305	170.2	56	569	16.6	12.8984	18.7467
43	0	164.9	46.1	625	19.3	14.9081	14.3077		165.6	48	569	17.2	15.627	13.9211	165.9	49.8	576	18.7	14.2523	15.2629	167.5	51.1	592	19.2	16.749	15.8283	168	54.1	584	22.3	17.7645	17.3991
44	0	162.5	44.6	600	14.8	14.9184	16.388		164.4	45.6	586	14.1	16.3287	15.452	165.3	47	600	15.6	14.8651	16.9419	165.2	48.6	600	16.6	17.1116	19.6251	164.7	50.2	545	14.5	18.4411	21.25	165.6	49.3	606	14.7	16.5959	19.8855
45	0	167.3	65.7	528	31.2	24.0415	26.5921		168.2	64.9	534	30.5	23.1372	25.4017	168.5	64.8	560	30.6	21.5449	33.2747	168.1	64.8	535	28.3	22.6207	26.002	168.5	65.7	511	26.8	23.1258	29.7863
46	0	180.1	63.2	556	23.9	16.4152	15.452		180.5	64.8	579	25.5	16.9207	16.2951	180.7	65.3	529	15.8	17.4005	16.0155	181.3	67.3	582	20.2	17.7542	17.308	181.7	67.6	550	18.1	17.447	15.7345	181.9	68.1	544	18.1	18.4085	17.8523
47	0	176.3	60.1	577	23.2	26.5336	17.308		176.5	64	539	17.5	22.2899	19.3633	176.3	65.3	541	19.1	25.7884	21.0817	176.8	65.2	547	18.8	23.0894	20.3163	176.2	61.9	519	15.4	25.2307	18.9237	176.6	62.8	556	17.5	19.6128	18.8353
48	1	185.5	71	425	7.5	11.467	13.042		186.4	71	467	8.9	9.09051	12.548	187.2	74.2	440	3.8	9.73406	13.6295	188	73.7	473	4.6	9.46627	12.548	188.3	74.5	450	4	9.08388	13.6295
49	0	164	47.4	479	7.2	13.826	12.05								168.1	51.7	497	11.7	12.0185	12.4487	170.2	52.9	546	15.4	13.0217	13.2385	171.2	55.2	555	18.6	14.4912	14.6917	172	55	585	15.5	18.7805	14.8827
50	0	160.9	43.3	505	6.7	13.214	10.6343		164.1	46.4	514	10.9	11.0377	10.6343	165.4	47.7	496	8.9	10.7931	10.4295	167.2	48.4	514	9.2	10.5442	10.018	168	51.6	492	11	12.9597	11.3461	168.9	52.8	550	16.2	12.2923	10.7365
51	1	175	56.5	485	5.4	5.05296	9.29168		176.5	59.6	505	7.8	9.75797	9.81128	178.4	60.8	478	1.9	4.42626	10.2241	179	63	502	3.7	7.46004	10.532	179.8	64.1	484	3.2	5.05025	11.1435
52	1	173.3	58.1	479	11	7.93252	14.7873		175.2	60.9	509	12.6	10.6515	14.5	175.6	62.5	471	9.7	11.0447	14.8827	175.5	62.8	483	10.6	8.83757	14.3077	176	62.7	479	9	8.76259	13.9211	175.6	62.1	528	5.4	#DIV/0!	13.4343
53	1	162.2	45.2	503	8.6	7.55309	9.39592		167.5	50.9				10.532	171.6	55.7	477	9.5	7.86215	9.91472	173.5	57.1	443	6.5	5.68476	8.978	175.9	61.3	479	10.6	6.97436	10.6343	177	64	467	9.9	6.29062	10.7365
54	1	184.4	67.1	566	13.4	12.3766	16.6657								184.3	69.3	545	6.9	13.0698	16.4807
55	1	183.9	65	517	8.9	14.0557	10.6343		184.1	67.2	515	4.5	9.68168	10.2241	184.5	67.7	509	4.1	15.3374	10.4295	184.3	71.5	525	7.4		10.6343	184.2	69	455	3.1	16.3807	10.7365	185.2	68.8	542	6.1	9.99569	10.7365
56	1	154.3	45	500	13.7	14.1132	12.6471		158.5	48.2	554	15.8	14.1777	17.1253	162.4	53.5	479	14.4	12.492	16.85
57	1	155.8	44.1	476	10.4	17.6124	13.9211		155.9	47
58	0	159.8	49.6	577	23.2	25.5124	20.6581		160.7	51.2	632	28.2	24.6486	24.2485
59	1	190.5	83.3	516	17.7	11.1428	17.1253		190.5	83.2	499	10.3		15.1681	190.3	81.8	513	9.8	11.7689	15.1681
60	1	178.5	61.4	495	11.3	8.38053	12.2497		180	66	525	16.1	10.1464	12.7461
61	0	174.7	51.8	594	15.2	19.8233	16.0155		174	52.4	581	15.5		16.9419	175	54.5	586	13.6	17.662	16.388	174.4	52.3	577	10.5		15.452	175.4	55.4	562	13.2	19.3494	20.2305
62	1	174.6	59.8	498	9.9		16.388		174.7	62	523	13.1	9.30317	17.3991
63	0	166	42.2	592	6.6	24.963	12.2497		166.5	46.2	598	13.3	18.9933	15.452	167.2	48	613	15.6	17.2224	15.452	166.9	48.4	573	12	15.1992	15.2629	168	46.4	654	12.9	18.2464	13.042	168.4	44.8	665	11.7	13.5096	12.1499
64	0	167.1	54.5	466	16.7	14.802	15.6405		168.6	55.8	529	21.9	12.9793	16.85	168.6	59	501	22.9	17.1192	18.7467
65	0	171.4	58.9	523	22.5	16.0837	22.2465
66	1								180.1	70.9	458	11.2	11.4661	13.532	181.4	72.3	451	5.7	11.2744	12.6471	182.5	75.7	441	6.1	9.48545	13.042	182.8	75.1	439	5.7	10.0507	12.548	182.9	81.9	439	9.5	12.8057	16.0155
67	0														172	62.2	568	26.4	21.6425	23.2199	172.1	63.3	552	20.5	20.1449	21.668	172.2	62.8	498	16.9	20.4665	20.4875	173	61.7	596	21.2	20.5761	18.9237
68	1														154.1	43.6	479	9.9	7.09233	9.70768	159.8	48.1	446	7.7	4.1223	9.91472	165.5	53.7	408	7	10.7695	9.29168	170.5	59.5	426	8.4	5.13945	9.60392
69	0														167	49	590	18.2	11.4698	13.1403
											Bernard Seutin	Shana Vanhaen
											68	69
											1	0
											12.71
											159.8
											48.1
											2.8
											5.8
											4.6
											3.9
											4.2
											5.4
											23.5
											26.4
											46.4
											34.4
											6.6
											9.3
											22.92	0
											45.86	0
											33.98	0
											26.7	0
											43.9402	#DIV/0!
											15.2289	#DIV/0!
											1.33875	#DIV/0!
											4.59804	4.5
											3.58421	#DIV/0!
											2.24546	#DIV/0!
											4.27312	#DIV/0!
											19.7263	0
											446
											7.7
											15430
											12160
											0.9934
											900
											1.09001	#DIV/0!
											4.1223	#DIV/0!
											9.91472	-1.7

## Sheet: multilevel
participant	moment	seks	height	weight	fat%	method	yr from PHV			methode legende
1	1	1	175.1	68.5	11	1	2.03			bia	1
1	1	1	175.1	68.5	9.47094	2	2.03			uww	2
1	1	1	175.1	68.5	8.07128	3	2.03			hpd	3
1	2	1	175.2	70.6	10.3	1	2.62
1	2	1	175.2	70.6	6.94026	2	2.62
1	2	1	175.2	70.6	7.96972	3	2.62
1	3	1				1	3.08
1	3	1				2	3.08
1	3	1				3	3.08
1	4	1	176.4	70.1	6.2	1	3.56
1	4	1	176.4	70.1	5.90872	2	3.56
1	4	1	176.4	70.1	7.76612	3	3.56
1	5	1	175.8	72.5	4.8	1	4.04
1	5	1	175.8	72.5	7.32726	2	4.04
1	5	1	175.8	72.5	8.27392	3	4.04
1	6	1	177	71.7	6	1	4.56
1	6	1	177	71.7	5.83127	2	4.56
1	6	1	177	71.7	8.07128	3	4.56
2	1	0	163.4	56.5	24.1	1
2	1	0	163.4	56.5	18.4378	2
2	1	0	163.4	56.5	18.7375	3
2	2	0	164.1	55.8	26	1
2	2	0	164.1	55.8	18.0019	2
2	2	0	164.1	55.8	18.4093	3
2	3	0	163.1	58.4	24	1
2	3	0	163.1	58.4	19.6972	2
2	3	0	163.1	58.4	20.6942	3
2	4	0	163.9	58.6	21	1
2	4	0	163.9	58.6	16.7923	2
2	4	0	163.9	58.6	20.0085	3
2	5	0	163.9	58.3	9.1	1
2	5	0	163.9	58.3	19.1148	2
2	5	0	163.9	58.3	19.5739	3
2	6	0	164.1	59.6	25.6	1
2	6	0	164.1	59.6		2
2	6	0	164.1	59.6	20.7691	3
3	1	0	167.7	56	22.7	1	3.43
3	1	0	167.7	56	21.465	2	3.43
3	1	0	167.7	56	20.7691	3	3.43
3	2	0	168	57.5	24.9	1	3.93
3	2	0	168	57.5	17.9343	2	3.93
3	2	0	168	57.5	21.213	3	3.93
3	3	0	167.7	57.8	18	1	4.5
3	3	0	167.7	57.8	18.7307	2	4.5
3	3	0	167.7	57.8	23.1607	3	4.5
3	4	0	168.7	59.7	22	1	4.94
3	4	0	168.7	59.7	17.9756	2	4.94
3	4	0	168.7	59.7	23.292	3	4.94
3	5	0	168.3	58.5	20.8	1	5.5
3	5	0	168.3	58.5	20.4271	2	5.5
3	5	0	168.3	58.5	23.1607	3	5.5
3	6	0	168.9	60.2	22	1	6
3	6	0	168.9	60.2	19.6109	2	6
3	6	0	168.9	60.2	25.0213	3	6
4	1	0	161.2	50.8	19.8	1	5.72
4	1	0	161.2	50.8	18.0586	2	5.72
4	1	0	161.2	50.8	20.6191	3	5.72
4	2	0	161.8	51.6	23.3	1	6.22
4	2	0	161.8	51.6	17.1586	2	6.22
4	2	0	161.8	51.6	19.4606	3	6.22
4	3	0	161	50.2	16.5	1	6.7
4	3	0	161	50.2	16.2602	2	6.7
4	3	0	161	50.2	17.9093	3	6.7
4	4	0	161.9	51.2	19.9	1	7.2
4	4	0	161.9	51.2	16.5189	2	7.2
4	4	0	161.9	51.2	17.5707	3	7.2
4	5	0	161.6	51.9	16.7	1	7.68
4	5	0	161.6	51.9	17.3357	2	7.68
4	5	0	161.6	51.9	18.6558	3	7.68
4	6	0	162.1	53.1	20.9	1	8.26
4	6	0	162.1	53.1	16.6672	2	8.26
4	6	0	162.1	53.1	18.9	3	8.26
5	1	0	166.3	53.7	22.8	1	2.72
5	1	0	166.3	53.7	23.8521	2	2.72
5	1	0	166.3	53.7	20.0858	3	2.72
5	2	0	167	53.7	20.9	1	3.25
5	2	0	167	53.7	18.6449	2	3.25
5	2	0	167	53.7	19.5397	3	3.25
5	3	0	167	53.3	18.2	1	3.73
5	3	0	167	53.3	18.5619	2	3.73
5	3	0	167	53.3	20.1627	3	3.73
5	4	0	167.6	51.3	18.3	1	4.22
5	4	0	167.6	51.3	16.2084	2	4.22
5	4	0	167.6	51.3	19.697	3	4.22
5	5	0				1
5	5	0				2
5	5	0				3
5	6	0				1
5	6	0				2
5	6	0				3
6	1	1	152.1	36.1	8	1	-1.47
6	1	1	152.1	36.1	6.72164	2	-1.47
6	1	1	152.1	36.1	8.21428	3	-1.47
6	2	1	155.7	37.8	6.4	1	-0.97
6	2	1	155.7	37.8	6.38307	2	-0.97
6	2	1	155.7	37.8	7.9	3	-0.97
6	3	1	159.8	42.1	3.5	1	-0.47
6	3	1	159.8	42.1	5.77386	2	-0.47
6	3	1	159.8	42.1	7.9	3	-0.47
6	4	1	165.5	46.5	5.1	1	0.01
6	4	1	165.5	46.5	4.94825	2	0.01
6	4	1	165.5	46.5	6.11428	3	0.01
6	5	1	169.7	50.2	2.8	1	0.52
6	5	1	169.7	50.2	8.6857	2	0.52
6	5	1	169.7	50.2	6.11428	3	0.52
6	6	1	174.5	52.2	5.1	1	1.01
6	6	1	174.5	52.2	4.94825	2	1.01
6	6	1	174.5	52.2	6.00968	3	1.01
7	1	0	162	50.2	16.3	1
7	1	0	162	50.2	25.6913	2
7	1	0	162	50.2	13.8606	3
7	2	0	162	52.1	19.3	1
7	2	0	162	52.1	16.4016	2
7	2	0	162	52.1	15.452	3
7	3	0	161.7	51.7	16	1
7	3	0	161.7	51.7	19.577	2
7	3	0	161.7	51.7	12.8894	3
7	4	0	162.5	55.8	20	1
7	4	0	162.5	55.8	21.5713	2
7	4	0	162.5	55.8	16.4417	3
7	5	0	162.7	56	17	1
7	5	0	162.7	56	26.232	2
7	5	0	162.7	56	15.8155	3
7	6	0	162.4	58.5	23	1
7	6	0	162.4	58.5	20.4901	2
7	6	0	162.4	58.5	18.4093	3
8	1	1	162.8	51.6	5	1	4.85
8	1	1	162.8	51.6	7.88502	2	4.85
8	1	1	162.8	51.6	8.07128	3	4.85
8	2	1	165.5	54.1		1	5.38
8	2	1	165.5	54.1		2	5.38
8	2	1	165.5	54.1	7.66408	3	5.38
8	3	1	167.2	56.6	5.4	1	5.89
8	3	1	167.2	56.6	7.03868	2	5.89
8	3	1	167.2	56.6	7.25432	3	5.89
8	4	1	164.3	59.4	3	1	6.43
8	4	1	164.3	59.4		2	6.43
8	4	1	164.3	59.4	7.66408	3	6.43
8	5	1	168.6	59.6	2.4	1	6.91
8	5	1	168.6	59.6	6.47432	2	6.91
8	5	1	168.6	59.6	7.45952	3	6.91
8	6	1	169.1	61.9	3	1	7.39
8	6	1	169.1	61.9	7.63264	2	7.39
8	6	1	169.1	61.9	8.07128	3	7.39
9	1	0	179	58	19.8	1	7.42
9	1	0	179	58	13.3955	2	7.42
9	1	0	179	58	14.1469	3	7.42
9	2	0	179	61		1	7.87
9	2	0	179	61	16.77	2	7.87
9	2	0	179	61		3	7.87
9	3	0	178.8	60.9	13.4	1	8.46
9	3	0	178.8	60.9	14.08	2	8.46
9	3	0	178.8	60.9	14.7125	3	8.46
9	4	0	178.8	61.4	16.6	1	8.88
9	4	0	178.8	61.4	12.9643	2	8.88
9	4	0	178.8	61.4	14.7125	3	8.88
9	5	0	179.5	61.3	13.5	1	9.47
9	5	0	179.5	61.3	16.5645	2	9.47
9	5	0	179.5	61.3	14.6189	3	9.47
9	6	0	180.4	61.8	17.5	1	9.88
9	6	0	180.4	61.8	14.8349	2	9.88
9	6	0	180.4	61.8	15.725	3	9.88
10	1	1	178.4	67.4	5.8	1	5.42
10	1	1	178.4	67.4	5.45233	2	5.42
10	1	1	178.4	67.4	7.45952	3	5.42
10	2	1	178.3	67.6	6.1	1	5.96
10	2	1	178.3	67.6	5.13575	2	5.96
10	2	1	178.3	67.6	7.25432	3	5.96
10	3	1				1
10	3	1				2
10	3	1				3
10	4	1	178.3	67.1	4	1	7.04
10	4	1	178.3	67.1	5.41087	2	7.04
10	4	1	178.3	67.1	5.8	3	7.04
10	5	1	179.2	67.4	6.3	1	7.49
10	5	1	179.2	67.4	6.01298	2	7.49
10	5	1	179.2	67.4	5.58968	3	7.49
10	6	1	179.3	67.9	6.6	1	7.94
10	6	1	179.3	67.9	6.81633	2	7.94
10	6	1	179.3	67.9	5.58968	3	7.94
11	1	1	182.1	60.9	7.8	1	4.06
11	1	1	182.1	60.9	6.81633	2	4.06
11	1	1	182.1	60.9	7.868	3	4.06
11	2	1	182	62.7	4.1	1	4.56
11	2	1	182	62.7	6.70715	2	4.56
11	2	1	182	62.7	8.375	3	4.56
11	3	1	182.5	64.8	4.6	1	5.06
11	3	1	182.5	64.8	5.50754	2	5.06
11	3	1	182.5	64.8	8.27392	3	5.06
11	4	1	181.8	64.5	4.3	1	5.56
11	4	1	181.8	64.5	7.72445	2	5.56
11	4	1	181.8	64.5	8.27392	3	5.56
11	5	1	182.3	63.8	3.8	1	6.06
11	5	1	182.3	63.8	5.38881	2	6.06
11	5	1	182.3	63.8	7.868	3	6.06
11	6	1	182.4	65	4.4	1	6.76
11	6	1	182.4	65	7.79489	2	6.76
11	6	1	182.4	65	7.45952	3	6.76
12	1	0	176	58.8	18	1	3.11
12	1	0	176	58.8	11.2378	2	3.11
12	1	0	176	58.8	11.588	3	3.11
12	2	0	176	62.8	19.5	1	3.64
12	2	0	176	62.8		2	3.64
12	2	0	176	62.8	17.4854	3	3.64
12	3	0	177.7	62.9	23.4	1	4.11
12	3	0	177.7	62.9	14.8104	2	4.11
12	3	0	177.7	62.9	15.5433	3	4.11
12	4	0	175.8	64.2	11.6	1	4.65
12	4	0	175.8	64.2		2	4.65
12	4	0	175.8	64.2	15.2687	3	4.65
12	5	0	178.2	65.5	16.3	1	5.11
12	5	0	178.2	65.5	13.9482	2	5.11
12	5	0	178.2	65.5	14.6189	3	5.11
12	6	0				1
12	6	0				2
12	6	0				3
13	1	1	151.7	38.2	8.1	1	-0.53
13	1	1	151.7	38.2	9.09962	2	-0.53
13	1	1	151.7	38.2	7.58428	3	-0.53
13	2	1	156.3	40.3	7.8	1	-0.08
13	2	1	156.3	40.3	6.70875	2	-0.08
13	2	1	156.3	40.3	7.58428	3	-0.08
13	3	1	162	45.5	5.1	1	0.47
13	3	1	162	45.5	10.1812	2	0.47
13	3	1	162	45.5	8.31872	3	0.47
13	4	1	165.3	47.9	6.8	1	0.91
13	4	1	165.3	47.9	5.77364	2	0.91
13	4	1	165.3	47.9	7.58428	3	0.91
13	5	1	169.2	50.5	5.3	1	1.47
13	5	1	169.2	50.5	4.52436	2	1.47
13	5	1	169.2	50.5	7.26712	3	1.47
13	6	1	171.1	53.8	6.6	1	1.9
13	6	1	171.1	53.8	4.64602	2	1.9
13	6	1	171.1	53.8	6.73532	3	1.9
14	1	0	162.2	48.1	16.4	1	1.73
14	1	0	162.2	48.1	22.9406	2	1.73
14	1	0	162.2	48.1	14.0518	3	1.73
14	2	0	163.3	48.8	19.7	1	2.23
14	2	0	163.3	48.8	15.6052	2	2.23
14	2	0	163.3	48.8	14.1766	3	2.23
14	3	0	164.6	52	21.5	1	2.8
14	3	0	164.6	52	13.0864	2	2.8
14	3	0	164.6	52	16.0845	3	2.8
14	4	0	166.8	52.6	21.7	1	3.2
14	4	0	166.8	52.6	13.2942	2	3.2
14	4	0	166.8	52.6	16.1749	3	3.2
14	5	0	168	55.5	22.7	1	3.8
14	5	0	168	55.5	13.6967	2	3.8
14	5	0	168	55.5	18.7375	3	3.8
14	6	0	167	56.2	24.8	1	4.36
14	6	0	167	56.2	15.0384	2	4.36
14	6	0	167	56.2	19.5397	3	4.36
15	1	1	151.4	36.7	9.7	1	-1.2
15	1	1	151.4	36.7	13.5474	2	-1.2
15	1	1	151.4	36.7	9.968	3	-1.2
15	2	1	155.3	40.3	9.6	1	-0.67
15	2	1	155.3	40.3	9.89781	2	-0.67
15	2	1	155.3	40.3	11.6755	3	-0.67
15	3	1	159.9	43.7	9.1	1	-0.18
15	3	1	159.9	43.7	10.9445	2	-0.18
15	3	1	159.9	43.7	10.0697	3	-0.18
15	4	1	166.1	47.9	8.2	1	0.34
15	4	1	166.1	47.9	9.99878	2	0.34
15	4	1	166.1	47.9	9.04532	3	0.34
15	5	1	169.8	51.8	6.2	1	0.9
15	5	1	169.8	51.8	8.39023	2	0.9
15	5	1	169.8	51.8	9.66188	3	0.9
15	6	1				1
15	6	1				2
15	6	1				3
16	1	0	175.3	53.2	15.2	1
16	1	0	175.3	53.2	28.4226	2
16	1	0	175.3	53.2	13.9563	3
16	2	0	175.2	54.9		1
16	2	0	175.2	54.9		2
16	2	0	175.2	54.9	18.3266	3
16	3	0	174.6	54.9	12.9	1
16	3	0	174.6	54.9	13.7298	2
16	3	0	174.6	54.9	15.452	3
16	4	0	175.3	57.6	16.2	1
16	4	0	175.3	57.6		2
16	4	0	175.3	57.6	19.2249	3
16	5	0	175.4	54.6	18.2	1
16	5	0	175.4	54.6	35.8094	2
16	5	0	175.4	54.6	17.228	3
16	6	0				1
16	6	0				2
16	6	0				3
17	1	0	166.4	62.2	26.7	1
17	1	0	166.4	62.2	19.8974	2
17	1	0	166.4	62.2	22.4198	3
17	2	0	166.4	62	25.7	1
17	2	0	166.4	62	21.9754	2
17	2	0	166.4	62	22.5569	3
17	3	0				1
17	3	0				2
17	3	0				3
17	4	0				1
17	4	0				2
17	4	0				3
17	5	0				1
17	5	0				2
17	5	0				3
17	6	0				1
17	6	0				2
17	6	0				3
18	1	1	179.2	59.2	9.7	1	1.32
18	1	1	179.2	59.2	11.6032	2	1.32
18	1	1	179.2	59.2	7.96972	3	1.32
18	2	1	181.5	62	8.4	1	1.77
18	2	1	181.5	62	4.50644	2	1.77
18	2	1	181.5	62	8.07128	3	1.77
18	3	1	183.2	64.7	10.4	1	2.36
18	3	1	183.2	64.7	6.83773	2	2.36
18	3	1	183.2	64.7	8.375	3	2.36
18	4	1	184.4	66.6	10.8	1	2.82
18	4	1	184.4	66.6	6.56242	2	2.82
18	4	1	184.4	66.6	7.357	3	2.82
18	5	1	184.3	70	7.2	1	3.33
18	5	1	184.3	70	7.37238	2	3.33
18	5	1	184.3	70	8.375	3	3.33
18	6	1	185.8	71.8	4.1	1	3.82
18	6	1	185.8	71.8	6.65233	2	3.82
18	6	1	185.8	71.8	8.47592	3	3.82
19	1	1	163.5	49.4	9	1	1.33
19	1	1	163.5	49.4	4.96882	2	1.33
19	1	1	163.5	49.4	8.67728	3	1.33
19	2	1	165.6	49.9	8.7	1	1.82
19	2	1	165.6	49.9	5.38783	2	1.82
19	2	1	165.6	49.9	9.377	3	1.82
19	3	1	166.8	51.7	8.5	1	2.41
19	3	1	166.8	51.7	4.7565	2	2.41
19	3	1	166.8	51.7	9.27752	3	2.41
19	4	1	167.5	52.9	7.1	1	2.83
19	4	1	167.5	52.9	4.89309	2	2.83
19	4	1	167.5	52.9	8.27392	3	2.83
19	5	1	167.5	54.8	6.5	1	3.4
19	5	1	167.5	54.8	4.89685	2	3.4
19	5	1	167.5	54.8	9.07808	3	3.4
19	6	1	168.9	53.3	2	1	3.88
19	6	1	168.9	53.3	6.43131	2	3.88
19	6	1	168.9	53.3	9.27752	3	3.88
20	1	0	174.2	54.3	20.4	1
20	1	0	174.2	54.3	19.9259	2
20	1	0	174.2	54.3	13.281	3
20	2	0	175	57.8	20.8	1
20	2	0	175	57.8		2
20	2	0	175	57.8	15.3605	3
20	3	0				1
20	3	0				2
20	3	0				3
20	4	0				1
20	4	0				2
20	4	0				3
20	5	0				1
20	5	0				2
20	5	0				3
20	6	0				1
20	6	0				2
20	6	0				3
21	1	1	156.4	43.9	12.1	1
21	1	1	156.4	43.9	10.3018	2
21	1	1	156.4	43.9	10.6767	3
21	2	1	175	57.8	20.8	1
21	2	1	175	57.8		2
21	2	1	175	57.8	15.3605	3
21	3	1				1
21	3	1				2
21	3	1				3
21	4	1	166.9	53.6	12.1	1
21	4	1	166.9	53.6	6.57309	2
21	4	1	166.9	53.6	11.972	3
21	5	1	168.6	59	10.8	1
21	5	1	168.6	59		2
21	5	1	168.6	59	13.433	3
21	6	1				1
21	6	1				2
21	6	1				3
22	1	0	171.8	58.7	17.3	1
22	1	0	171.8	58.7	17.5823	2
22	1	0	171.8	58.7	15.5433	3
22	2	0	172.2	62	22.7	1
22	2	0	172.2	62	15.0523	2
22	2	0	172.2	62	16.6182	3
22	3	0	173	62.7	20.9	1
22	3	0	173	62.7	18.199	2
22	3	0	173	62.7	16.4417	3
22	4	0				1
22	4	0				2
22	4	0				3
22	5	0				1
22	5	0				2
22	5	0				3
22	6	0				1
22	6	0				2
22	6	0				3
23	1	1	189.4	74.9	12.3	1
23	1	1	189.4	74.9	18.4676	2
23	1	1	189.4	74.9	16.9035	3
23	2	1	190.3	72.7	11.3	1
23	2	1	190.3	72.7	17	2
23	2	1	190.3	72.7	14.6925	3
23	3	1	191.3	75.5	6.3	1
23	3	1	191.3	75.5	16.3935	2
23	3	1	191.3	75.5	12.758	3
23	4	1				1
23	4	1				2
23	4	1				3
23	5	1				1
23	5	1				2
23	5	1				3
23	6	1				1
23	6	1				2
23	6	1				3
24	1	1	172.5	60.1	10	1	2.2
24	1	1	172.5	60.1	8.55915	2	2.2
24	1	1	172.5	60.1	10.4607	3	2.2
24	2	1	173	61.6	10.5	1	2.7
24	2	1	173	61.6	5.96587	2	2.7
24	2	1	173	61.6	8.57668	3	2.7
24	3	1	173.1	61.5	4.5	1	3.2
24	3	1	173.1	61.5	8.28253	2	3.2
24	3	1	173.1	61.5	8.27392	3	3.2
24	4	1	174.1	63	4.7	1	3.66
24	4	1	174.1	63	5.4827	2	3.66
24	4	1	174.1	63	8.47592	3	3.66
24	5	1	173.8	65.5	5.2	1	4.2
24	5	1	173.8	65.5	5.6829	2	4.2
24	5	1	173.8	65.5	8.77772	3	4.2
24	6	1				1
24	6	1				2
24	6	1				3
25	1	1	178.3	64.1	4	1	2.55
25	1	1	178.3	64.1	9.23897	2	2.55
25	1	1	178.3	64.1	10.363	3	2.55
25	2	1	178.9	65.3	4.9	1	3.09
25	2	1	178.9	65.3	8.22141	2	3.09
25	2	1	178.9	65.3	9.377	3	3.09
25	3	1	179	66	4.8	1	3.6
25	3	1	179	66	9.25948	2	3.6
25	3	1	179	66	9.872	3	3.6
25	4	1	179	68.6	5.1	1	4.03
25	4	1	179	68.6	13.5922	2	4.03
25	4	1	179	68.6	10.363	3	4.03
25	5	1	178.6	70.6	6.9	1	4.61
25	5	1	178.6	70.6	13.5054	2	4.61
25	5	1	178.6	70.6	12.3815	3	4.61
25	6	1	179.5	70.5	6.6	1	5.05
25	6	1	179.5	70.5	12.1152	2	5.05
25	6	1	179.5	70.5	12.287	3	5.05
26	1	1	174	59.4	13.3	1	2.54
26	1	1	174	59.4	8.17892	2	2.54
26	1	1	174	59.4	8.17268	3	2.54
26	2	1	174	62	13	1	2.96
26	2	1	174	62	9.84623	2	2.96
26	2	1	174	62	8.47592	3	2.96
26	3	1	174.6	63.2	11.2	1	3.55
26	3	1	174.6	63.2	8.45861	2	3.55
26	3	1	174.6	63.2	8.67728	3	3.55
26	4	1	175.8	66.1	8.8	1	3.96
26	4	1	175.8	66.1	8.54562	2	3.96
26	4	1	175.8	66.1	9.377	3	3.96
26	5	1	176.5	66.2	8.1	1	4.54
26	5	1	176.5	66.2	7.07293	2	4.54
26	5	1	176.5	66.2	9.07808	3	4.54
26	6	1	176.2	67.8	9.4	1	4.99
26	6	1	176.2	67.8	7.85177	2	4.99
26	6	1	176.2	67.8	9.377	3	4.99
27	1	1	183.3	65.6	3.2	1
27	1	1	183.3	65.6	3.97554	2
27	1	1	183.3	65.6	7.76612	3
27	2	1	183	66.7	4.3	1
27	2	1	183	66.7	6.79075	2
27	2	1	183	66.7	7.66408	3
27	3	1	182.7	65.6	3.3	1
27	3	1	182.7	65.6	5.04951	2
27	3	1	182.7	65.6	6.63488	3
27	4	1				1
27	4	1				2
27	4	1				3
27	5	1				1
27	5	1				2
27	5	1				3
27	6	1				1
27	6	1				2
27	6	1				3
28	1	0	153.3	36.8	14.8	1	1.92
28	1	0	153.3	36.8	5.1053	2	1.92
28	1	0	153.3	36.8	12.2942	3	1.92
28	2	0	154.9	39.1	11.5	1	2.42
28	2	0	154.9	39.1	8.01761	2	2.42
28	2	0	154.9	39.1	12.9877	3	2.42
28	3	0	156.1	40.2	6.9	1	2.95
28	3	0	156.1	40.2	8.86222	2	2.95
28	3	0	156.1	40.2	13.572	3	2.95
28	4	0	158.6	41.3	13.2	1	3.46
28	4	0	158.6	41.3	9.73955	2	3.46
28	4	0	158.6	41.3	14.525	3	3.46
28	5	0	158.5	42.6	4.9	1	3.97
28	5	0	158.5	42.6	11.5057	2	3.97
28	5	0	158.5	42.6	17.0551	3	3.97
28	6	0	159.8	44.5	11	1	4.43
28	6	0	159.8	44.5	12.0414	2	4.43
28	6	0	159.8	44.5	18.4093	3	4.43
29	1	1	178.9	60.9	10.9	1
29	1	1	178.9	60.9	13.2879	2
29	1	1	178.9	60.9	9.77332	3
29	2	1	179.8	64.9	10.7	1
29	2	1	179.8	64.9	9.81893	2
29	2	1	179.8	64.9	10.2651	3
29	3	1	180.1	67.8	8.9	1
29	3	1	180.1	67.8	9.29145	2
29	3	1	180.1	67.8	10.9469	3
29	4	1	180.8	69.4	11	1
29	4	1	180.8	69.4	11.2268	2
29	4	1	180.8	69.4	10.7529	3
29	5	1	180.9	71.1	3.6	1
29	5	1	180.9	71.1	8.789	2
29	5	1	180.9	71.1	10.9469	3
29	6	1	181.5	71.7	7	1
29	6	1	181.5	71.7	7.73705	2
29	6	1	181.5	71.7	10.85	3
30	1	1	165.8	49.8	11	1	0.01
30	1	1	165.8	49.8	11.5274	2	0.01
30	1	1	165.8	49.8	10.6767	3	0.01
30	2	1	170	55.6	11.2	1	0.49
30	2	1	170	55.6	11.1933	2	0.49
30	2	1	170	55.6	9.14848	3	0.49
30	3	1	174.5	60.1	10.9	1	1.01
30	3	1	174.5	60.1	10.5712	2	1.01
30	3	1	174.5	60.1	10.0697	3	1.01
30	4	1	177	65.5	9.9	1	1.46
30	4	1	177	65.5	8.61276	2	1.46
30	4	1	177	65.5	10.0697	3	1.46
30	5	1	179.3	67.2	9.9	1	2.09
30	5	1	179.3	67.2	9.38529	2	2.09
30	5	1	179.3	67.2	8.97812	3	2.09
30	6	1	180.6	69.8	8.3	1	2.43
30	6	1	180.6	69.8	7.22572	2	2.43
30	6	1	180.6	69.8	7.56188	3	2.43
31	1	1	175.1	60.9	11	1	1.7
31	1	1	175.1	60.9	22.3581	2	1.7
31	1	1	175.1	60.9	7.25432	3	1.7
31	2	1	176.1	61.5	12.1	1	2.2
31	2	1	176.1	61.5	18.7292	2	2.2
31	2	1	176.1	61.5	6.842	3	2.2
31	3	1	176.6	65.3	11	1	2.74
31	3	1	176.6	65.3	16.8891	2	2.74
31	3	1	176.6	65.3	8.07128	3	2.74
31	4	1	178.2	66.4	10.4	1	3.22
31	4	1	178.2	66.4	15.404	2	3.22
31	4	1	178.2	66.4	8.17268	3	3.22
31	5	1	177.9	67.4	13.7	1	4.73
31	5	1	177.9	67.4	10.2509	2	4.73
31	5	1	177.9	67.4	7.45952	3	4.73
31	6	1	178.9	67.5	5.8	1	4.23
31	6	1	178.9	67.5	9.78407	2	4.23
31	6	1	178.9	67.5	8.27392	3	4.23
32	1	1	183	69.2	9.8	1	0.77
32	1	1	183	69.2	9.27899	2	0.77
32	1	1	183	69.2	9.872	3	0.77
32	2	1	184.4	72.9	10.2	1	1.27
32	2	1	184.4	72.9	12.7357	2	1.27
32	2	1	184.4	72.9	10.5583	3	1.27
32	3	1	184.7	73.9	10.5	1	1.77
32	3	1	184.7	73.9	11.3308	2	1.77
32	3	1	184.7	73.9	10.2651	3	1.77
32	4	1	185.3	75.8	5.4	1	2.25
32	4	1	185.3	75.8	10.6076	2	2.25
32	4	1	185.3	75.8	9.47632	3	2.25
32	5	1	186.4	78.8	5.7	1	2.76
32	5	1	186.4	78.8	12.7559	2	2.76
32	5	1	186.4	78.8	11.0437	3	2.76
32	6	1	185.7	78.9	5.6	1	3.23
32	6	1	185.7	78.9	13.272	2	3.23
32	6	1	185.7	78.9	11.7165	3	3.23
33	1	0	164.3	47.8	16.4	1	4.59
33	1	0	164.3	47.8	12.1202	2	4.59
33	1	0	164.3	47.8	14.1469	3	4.59
33	2	0	164.3	48.3	20.1	1	5.09
33	2	0	164.3	48.3	14.7568	2	5.09
33	2	0	164.3	48.3	14.2418	3	5.09
33	3	0	164.2	48	15.5	1	5.65
33	3	0	164.2	48	14.4858	2	5.65
33	3	0	164.2	48	14.6189	3	5.65
33	4	0	164	48.6	15.2	1	6.05
33	4	0	164	48.6	14.2697	2	6.05
33	4	0	164	48.6	14.2418	3	6.05
33	5	0	163.9	48.6	14.9	1	6.63
33	5	0	163.9	48.6	16.1898	2	6.63
33	5	0	163.9	48.6	15.452	3	6.63
33	6	0	163.5	48.8	17.2	1	7.22
33	6	0	163.5	48.8	14.422	2	7.22
33	6	0	163.5	48.8	15.2687	3	7.22
34	1	0	170.4	58	24.7	1	2.52
34	1	0	170.4	58	17.3628	2	2.52
34	1	0	170.4	58	20.9922	3	2.52
34	2	0	170.5	61.5	27.9	1	3.06
34	2	0	170.5	61.5	19.0134	2	3.06
34	2	0	170.5	61.5	25.3653	3	3.06
34	3	0	171.3	60.6	23.8	1	3.52
34	3	0	171.3	60.6	17.6061	2	3.52
34	3	0	171.3	60.6	23.5515	3	3.52
34	4	0	171.9	61.9	27.3	1	4.09
34	4	0	171.9	61.9	20.0814	2	4.09
34	4	0	171.9	61.9	24.6679	3	4.09
34	5	0				1
34	5	0				2
34	5	0				3
34	6	0				1
34	6	0				2
34	6	0				3
35	1	0	149.8	34.5	9.7	1	-1.4
35	1	0	149.8	34.5	10.2016	2	-1.4
35	1	0	149.8	34.5	14.2418	3	-1.4
35	2	0	153.5	38.2	10	1	-0.82
35	2	0	153.5	38.2	11.6269	2	-0.82
35	2	0	153.5	38.2	16.9682	3	-0.82
35	3	0	157.8	40.8	12.2	1	-0.38
35	3	0	157.8	40.8	8.03899	2	-0.38
35	3	0	157.8	40.8	15.9957	3	-0.38
35	4	0	161.7	43.5	14.2	1	0.11
35	4	0	161.7	43.5	12.3883	2	0.11
35	4	0	161.7	43.5	14.6189	3	0.11
35	5	0	165	44.4	9.2	1	0.6
35	5	0	165	44.4	10.179	2	0.6
35	5	0	165	44.4	13.9563	3	0.6
35	6	0	168.2	49.2	16.8	1	1.1
35	6	0	168.2	49.2	9.89748	2	1.1
35	6	0	168.2	49.2	15.3605	3	1.1
36	1	1	173.8	62.8	10.8	1	1.36
36	1	1	173.8	62.8	8.36664	2	1.36
36	1	1	173.8	62.8	8.77772	3	1.36
36	2	1	176	63.7	8.7	1	1.81
36	2	1	176	63.7	6.28183	2	1.81
36	2	1	176	63.7	7.66408	3	1.81
36	3	1	177.4	68.7	10.9	1	2.36
36	3	1	177.4	68.7	9.94068	2	2.36
36	3	1	177.4	68.7	9.377	3	2.36
36	4	1	178.5	70.1	10.8	1	2.85
36	4	1	178.5	70.1	7.97011	2	2.85
36	4	1	178.5	70.1	8.77772	3	2.85
36	5	1	179.7	69.4	11.5	1	3.35
36	5	1	179.7	69.4	8.57116	2	3.35
36	5	1	179.7	69.4	8.878	3	3.35
36	6	1	180.1	72	7.3	1	3.84
36	6	1	180.1	72	7.59851	2	3.84
36	6	1	180.1	72	8.97812	3	3.84
37	1	0	164.1	47.5	17.7	1
37	1	0	164.1	47.5	19.8309	2
37	1	0	164.1	47.5	20.6942	3
37	2	0	164.3	49	19.9	1
37	2	0	164.3	49	18.5362	2
37	2	0	164.3	49	21.3589	3
37	3	0				1
37	3	0				2
37	3	0				3
37	4	0				1
37	4	0				2
37	4	0				3
37	5	0				1
37	5	0				2
37	5	0				3
37	6	0				1
37	6	0				2
37	6	0				3
38	1	1	170.5	62.9	10.8	1
38	1	1	170.5	62.9	9.15847	2
38	1	1	170.5	62.9	8.77772	3
38	2	1	171	64.9	11.2	1
38	2	1	171	64.9	12.7869	2
38	2	1	171	64.9	8.97812	3
38	3	1	171.1	66.5	6.1	1
38	3	1	171.1	66.5	9.88629	2
38	3	1	171.1	66.5	8.97812	3
38	4	1	171.3	65.5	6.7	1
38	4	1	171.3	65.5	10.7023	2
38	4	1	171.3	65.5	7.66408	3
38	5	1				1
38	5	1				2
38	5	1				3
38	6	1	171.9	66.7	6.9	1
38	6	1	171.9	66.7	8.34976	2
38	6	1	171.9	66.7	8.57668	3
39	1	1	167.5	53	10	1	2.12
39	1	1	167.5	53	7.51062	2	2.12
39	1	1	167.5	53	7.25432	3	2.12
39	2	1	168.1	54.4	10.8	1	2.57
39	2	1	168.1	54.4	5.40674	2	2.57
39	2	1	168.1	54.4	7.04848	3	2.57
39	3	1	168.6	57	13.8	1	3.12
39	3	1	168.6	57	4.84507	2	3.12
39	3	1	168.6	57	7.76612	3	3.12
39	4	1	169	56.7	5.9	1	3.53
39	4	1	169	56.7	4.26579	2	3.53
39	4	1	169	56.7	7.04848	3	3.53
39	5	1	168.8	58.7	5.1	1	4.1
39	5	1	168.8	58.7	4.39652	2	4.1
39	5	1	168.8	58.7	8.27392	3	4.1
39	6	1	169	60.6	10	1	4.74
39	6	1	169	60.6	4.60967	2	4.74
39	6	1	169	60.6	9.57548	3	4.74
40	1	0	172.2	57.4	24.7	1	2.2
40	1	0	172.2	57.4	20.0906	2	2.2
40	1	0	172.2	57.4	17.6558	3	2.2
40	2	0	173	59.7	26.6	1	2.7
40	2	0	173	59.7	16.8951	2	2.7
40	2	0	173	59.7	17.7405	3	2.7
40	3	0	173	60.7	22.9	1	3.23
40	3	0	173	60.7	19.3722	2	3.23
40	3	0	173	60.7	17.9093	3	3.23
40	4	0	173.5	61.7	26.8	1	3.7
40	4	0	173.5	61.7	17.7287	2	3.7
40	4	0	173.5	61.7	18.7375	3	3.7
40	5	0				1
40	5	0				2
40	5	0				3
40	6	0	173.5	62.3	21.3	1	4.58
40	6	0	173.5	62.3		2	4.58
40	6	0	173.5	62.3	19.697	3	4.58
41	1	0	163.5	57.5	17.7	1	2.03
41	1	0	163.5	57.5	22.647	2	2.03
41	1	0	163.5	57.5	19.931	3	2.03
41	2	0	164.6	59.3	19.3	1	2.51
41	2	0	164.6	59.3	16.6007	2	2.51
41	2	0	164.6	59.3	18.9809	3	2.51
41	3	0	165.1	63.8	25.5	1	3.02
41	3	0	165.1	63.8	21.2456	2	3.02
41	3	0	165.1	63.8	22.625	3	3.02
41	4	0	166	63.9	22.5	1	3.5
41	4	0	166	63.9	19.9086	2	3.5
41	4	0	166	63.9	22.2123	3	3.5
41	5	0	167.6	66.6	23.4	1	4.01
41	5	0	167.6	66.6	23.0494	2	4.01
41	5	0	167.6	66.6	23.8701	3	4.01
41	6	0	166.1	67	22.3	1	4.58
41	6	0	166.1	67	21.9353	2	4.58
41	6	0	166.1	67	22.7605	3	4.58
42	1	0	169.5	54.2	20.4	1	1
42	1	0	169.5	54.2	16.9047	2	1
42	1	0	169.5	54.2	18.8189	3	1
42	2	0	169.6	54.6	21.4	1	1.48
42	2	0	169.6	54.6	16.2581	2	1.48
42	2	0	169.6	54.6	18.9	3	1.48
42	3	0	170.1	55.9	21.5	1	2.04
42	3	0	170.1	55.9	16.9865	2	2.04
42	3	0	170.1	55.9	19.3813	3	2.04
42	4	0	170.4	54.8	18.2	1	2.46
42	4	0	170.4	54.8	13.6474	2	2.46
42	4	0	170.4	54.8	17.9093	3	2.46
42	5	0	170.5	57.1	23.6	1	3.03
42	5	0	170.5	57.1	16.8375	2	3.03
42	5	0	170.5	57.1	19.931	3	3.03
42	6	0	170.5	56	16.6	1	3.53
42	6	0	170.5	56	12.8984	2	3.53
42	6	0	170.5	56	18.5739	3	3.53
43	1	0	164.9	46.1	19.3	1	2.61
43	1	0	164.9	46.1	14.9081	2	2.61
43	1	0	164.9	46.1	14.3365	3	2.61
43	2	0	165.6	48	17.2	1	3.03
43	2	0	165.6	48	15.627	2	3.03
43	2	0	165.6	48	13.9563	3	3.03
43	3	0	165.9	49.8	18.7	1	3.61
43	3	0	165.9	49.8	14.2523	2	3.61
43	3	0	165.9	49.8	15.2687	3	3.61
43	4	0	167.5	51.1	19.2	1	4.08
43	4	0	167.5	51.1	16.749	2	4.08
43	4	0	167.5	51.1	15.8155	3	4.08
43	5	0	168	54.1	22.3	1	4.59
43	5	0	168	54.1	17.7645	2	4.59
43	5	0	168	54.1	17.3141	3	4.59
43	6	0				1
43	6	0				2
43	6	0				3
44	1	0	162.5	44.6	14.8	1	1.16
44	1	0	162.5	44.6	14.9184	2	1.16
44	1	0	162.5	44.6	16.353	3	1.16
44	2	0	164.4	45.6	14.1	1	1.66
44	2	0	164.4	45.6	16.3287	2	1.66
44	2	0	164.4	45.6	15.452	3	1.66
44	3	0	165.3	47	15.6	1	2.22
44	3	0	165.3	47	14.8651	2	2.22
44	3	0	165.3	47	16.8811	3	2.22
44	4	0	165.2	48.6	16.6	1	2.63
44	4	0	165.2	48.6	17.1116	2	2.63
44	4	0	165.2	48.6	19.3813	3	2.63
44	5	0	164.7	50.2	14.5	1	3.22
44	5	0	164.7	50.2	18.4411	2	3.22
44	5	0	164.7	50.2	20.8438	3	3.22
44	6	0	165.6	49.3	14.7	1	3.7
44	6	0	165.6	49.3	16.5959	2	3.7
44	6	0	165.6	49.3	19.6185	3	3.7
45	1	0	167.3	65.7	31.2	1	3.49
45	1	0	167.3	65.7	24.0415	2	3.49
45	1	0	167.3	65.7	25.3086	3	3.49
45	2	0	168.2	64.9	30.5	1	4.09
45	2	0	168.2	64.9	23.1372	2	4.09
45	2	0	168.2	64.9	24.3662	3	4.09
45	3	0	168.5	64.8	30.6	1	4.52
45	3	0	168.5	64.8	21.5449	2	4.52
45	3	0	168.5	64.8	25.6449	3	4.52
45	4	0	168.1	64.8	28.3	1	5.07
45	4	0	168.1	64.8	22.6207	2	5.07
45	4	0	168.1	64.8	21.8457	3	5.07
45	5	0	168.5	65.7	26.8	1	5.49
45	5	0	168.5	65.7	23.1258	2	5.49
45	5	0	168.5	65.7	27.6473	3	5.49
45	6	0				1
45	6	0				2
45	6	0				3
46	1	0	180.1	63.2	23.9	1	2.68
46	1	0	180.1	63.2	16.4152	2	2.68
46	1	0	180.1	63.2	15.452	3	2.68
46	2	0	180.5	64.8	25.5	1	3.18
46	2	0	180.5	64.8	16.9207	2	3.18
46	2	0	180.5	64.8	16.2641	3	3.18
46	3	0	180.9	65.3	15.8	1	3.7
46	3	0	180.9	65.3	17.4005	2	3.7
46	3	0	180.9	65.3	15.9957	3	3.7
46	4	0	181.3	67.3	20.2	1	4.18
46	4	0	181.3	67.3	17.7521	2	4.18
46	4	0	181.3	67.3	17.228	3	4.18
46	5	0	181.7	67.6	18.1	1	4.7
46	5	0	181.7	67.6	17.447	2	4.7
46	5	0	181.7	67.6	15.725	3	4.7
46	6	0	181.9	68.1	18.1	1	5.13
46	6	0	181.9	68.1	18.4085	2	5.13
46	6	0	181.9	68.1	17.7405	3	5.13
47	1	0	176.3	60.1	23.2	1	5.24
47	1	0	176.3	60.1	26.5336	2	5.24
47	1	0	176.3	60.1	17.228	3	5.24
47	2	0	176.5	64	17.5	1	5.79
47	2	0	176.5	64	22.2899	2	5.79
47	2	0	176.5	64	19.1418	3	5.79
47	3	0	176.3	65.3	19.1	1	6.27
47	3	0	176.3	65.3	25.7885	2	6.27
47	3	0	176.3	65.3	20.6942	3	6.27
47	4	0	176.8	65.2	18.8	1	6.73
47	4	0	176.8	65.2	23.0894	2	6.73
47	4	0	176.8	65.2	20.0085	3	6.73
47	5	0	176.2	61.9	15.4	1	7.24
47	5	0	176.2	61.9	25.2307	2	7.24
47	5	0	176.2	61.9	19.7375	3	7.24
47	6	0	176.6	62.8	17.5	1	7.74
47	6	0	176.6	62.8	19.6128	2	7.74
47	6	0	176.6	62.8	18.6558	3	7.74
48	1	1	185.5	71	7.5	1
48	1	1	185.5	71	11.467	2
48	1	1	185.5	71	9.377	3
48	2	1	186.4	71	8.9	1
48	2	1	186.4	71	9.09051	2
48	2	1	186.4	71	8.878	3
48	3	1	187.2	74.2	3.8	1
48	3	1	187.2	74.2	9.73406	2
48	3	1	187.2	74.2	9.97052	3
48	4	1	188	73.7	4.6	1
48	4	1	188	73.7	9.46627	2
48	4	1	188	73.7	8.878	3
48	5	1	188.3	74.5	4	1
48	5	1	188.3	74.5	9.08388	2
48	5	1	188.3	74.5	9.97052	3
48	6	1				1
48	6	1				2
48	6	1				3
49	1	0	164	47.7	7.2	1	0.43
49	1	0	164	47.7	13.826	2	0.43
49	1	0	164	47.7	12.0938	3	0.43
49	2	0				1	0.9
49	2	0				2	0.9
49	2	0				3	0.9
49	3	0	168.1	51.7	11.7	1	1.43
49	3	0	168.1	51.7	12.0185	2	1.43
49	3	0	168.1	51.7	12.4937	3	1.43
49	4	0	170.2	52.9	15.4	1	1.93
49	4	0	170.2	52.9	13.0217	2	1.93
49	4	0	170.2	52.9	13.281	3	1.93
49	5	0	171.2	55.2	18.6	1	2.44
49	5	0	171.2	55.2	14.4912	2	2.44
49	5	0	171.2	55.2	14.7125	3	2.44
49	6	0	172	55	15.5	1	2.9
49	6	0	172	55	18.7805	2	2.9
49	6	0	172	55	14.8989	3	2.9
50	1	0	160.9	43.3	6.7	1	2.06
50	1	0	160.9	43.3	13.214	2	2.06
50	1	0	160.9	43.3	10.3313	3	2.06
50	2	0	164.1	46.4	10.9	1	2.64
50	2	0	164.1	46.4	11.0377	2	2.64
50	2	0	164.1	46.4	10.6613	3	2.64
50	3	0	165.4	47.7	8.9	1	3.1
50	3	0	165.4	47.7	10.7931	2	3.1
50	3	0	165.4	47.7	10.4525	3	3.1
50	4	0	167.2	48.4	9.2	1	3.56
50	4	0	167.2	48.4	10.5442	2	3.56
50	4	0	167.2	48.4	10.0318	3	3.56
50	5	0	168	51.6	11	1	4.1
50	5	0	168	51.6	12.9597	2	4.1
50	5	0	168	51.6	11.3839	3	4.1
50	6	0	168.9	52.8	16.2	1	4.56
50	6	0	168.9	52.8	12.2923	2	4.56
50	6	0	168.9	52.8	10.7653	3	4.56
51	1	1	175	56.5	5.4	1	1.39
51	1	1	175	56.5	5.05296	2	1.39
51	1	1	175	56.5	5.58968	3	1.39
51	2	1	176.5	59.6	7.8	1	1.93
51	2	1	176.5	59.6	9.75797	2	1.93
51	2	1	176.5	59.6	6.11428	3	1.93
51	3	1	178.4	60.8	1.9	1	2.44
51	3	1	178.4	60.8	4.42626	2	2.44
51	3	1	178.4	60.8	6.53108	3	2.44
51	4	1	179	63	3.7	1	2.93
51	4	1	179	63	7.46004	2	2.93
51	4	1	179	63	6.842	3	2.93
51	5	1	179.8	64.1	3.2	1	3.44
51	5	1	179.8	64.1	5.05025	2	3.44
51	5	1	179.8	64.1	7.45952	3	3.44
51	6	1				1
51	6	1				2
51	6	1				3
52	1	1	173.3	58.1	11	1	1.97
52	1	1	173.3	58.1	7.93252	2	1.97
52	1	1	173.3	58.1	13.2403	3	1.97
52	2	1	175.2	60.9	12.6	1	2.49
52	2	1	175.2	60.9	10.6515	2	2.49
52	2	1	175.2	60.9	10.85	3	2.49
52	3	1	175.6	62.5	9.7	1	3.02
52	3	1	175.6	62.5	11.0447	2	3.02
52	3	1	175.6	62.5	11.2367	3	3.02
52	4	1	175.5	62.8	10.6	1	3.49
52	4	1	175.5	62.8	8.83757	2	3.49
52	4	1	175.5	62.8	10.6557	3	3.49
52	5	1	176	62.7	9	1	4
52	5	1	176	62.7	8.76259	2	4
52	5	1	176	62.7	10.2651	3	4
52	6	1	175.6	62.1	5.4	1	4.75
52	6	1	175.6	62.1		2	4.75
52	6	1	175.6	62.1	9.77332	3	4.75
53	1	1	162.2	45.2	8.6	1	-0.04
53	1	1	162.2	45.2	7.55309	2	-0.04
53	1	1	162.2	45.2	7.79492	3	-0.04
53	2	1	167.5	50.9		1	0.5
53	2	1	167.5	50.9		2	0.5
53	2	1	167.5	50.9	8.942	3	0.5
53	3	1	171.6	55.7	9.5	1	0.96
53	3	1	171.6	55.7	7.86215	2	0.96
53	3	1	171.6	55.7	8.31872	3	0.96
53	4	1	173.5	57.1	6.5	1	1.38
53	4	1	173.5	57.1	5.68476	2	1.38
53	4	1	173.5	57.1	7.373	3	1.38
53	5	1	175.9	61.3	10.6	1	1.93
53	5	1	175.9	61.3	6.97436	2	1.93
53	5	1	175.9	61.3	6.94532	3	1.93
53	6	1	177	64	9.9	1	2.42
53	6	1	177	64	6.29062	2	2.42
53	6	1	177	64	7.04848	3	2.42
54	1	1	184.4	67.1	13.4	1
54	1	1	184.4	67.1	12.3766	2
54	1	1	184.4	67.1	13.0387	3
54	2	1				1
54	2	1				2
54	2	1				3
54	3	1	184.3	69.3	6.9	1
54	3	1	184.3	69.3	13.0698	2
54	3	1	184.3	69.3	12.8517	3
54	4	1				1
54	4	1				2
54	4	1				3
54	5	1				1
54	5	1				2
54	5	1				3
54	6	1				1
54	6	1				2
54	6	1				3
55	1	1	183.9	65	8.9	1	3.88
55	1	1	183.9	65	14.0557	2	3.88
55	1	1	183.9	65	6.94532	3	3.88
55	2	1	184.1	67.2	4.5	1	4.42
55	2	1	184.1	67.2	9.68168	2	4.42
55	2	1	184.1	67.2	6.53108	3	4.42
55	3	1	184.5	67.7	4.1	1	4.92
55	3	1	184.5	67.7	15.3375	2	4.92
55	3	1	184.5	67.7	6.73852	3	4.92
55	4	1	184.3	71.5	7.4	1	5.46
55	4	1	184.3	71.5		2	5.46
55	4	1	184.3	71.5	6.94532	3	5.46
55	5	1	184.2	69	3.1	1	5.94
55	5	1	184.2	69	16.3807	2	5.94
55	5	1	184.2	69	7.04848	3	5.94
55	6	1	185.2	68.8	6.1	1	6.44
55	6	1	185.2	68.8	9.99569	2	6.44
55	6	1	185.2	68.8	7.04848	3	6.44
56	1	1	154.3	45	13.7	1	-1.93
56	1	1	154.3	45	14.1132	2	-1.93
56	1	1	154.3	45	11.0781	3	-1.93
56	2	1	158.5	48.2	15.8	1	-1.37
56	2	1	158.5	48.2	14.1776	2	-1.37
56	2	1	158.5	48.2	15.6033	3	-1.37
56	3	1	162.4	53.5	14.4	1	-0.9
56	3	1	162.4	53.5	12.492	2	-0.9
56	3	1	162.4	53.5	15.325	3	-0.9
56	4	1				1
56	4	1				2
56	4	1				3
56	5	1				1
56	5	1				2
56	5	1				3
56	6	1				1
56	6	1				2
56	6	1				3
57	1	1	155.8	44.1	10.4	1
57	1	1	155.8	44.1	17.6124	2
57	1	1	155.8	44.1	12.3651	3
57	2	1				1
57	2	1				2
57	2	1				3
57	3	1				1
57	3	1				2
57	3	1				3
57	4	1				1
57	4	1				2
57	4	1				3
57	5	1				1
57	5	1				2
57	5	1				3
57	6	1				1
57	6	1				2
57	6	1				3
58	1	0	159.8	49.6	23.2	1
58	1	0	159.8	49.6	25.5124	2
58	1	0	159.8	49.6	20.3159	3
58	2	0	160.7	51.2	28.2	1
58	2	0	160.7	51.2	24.6486	2
58	2	0	160.7	51.2	23.4223	3
58	3	0				1
58	3	0				2
58	3	0				3
58	4	0				1
58	4	0				2
58	4	0				3
58	5	0				1
58	5	0				2
58	5	0				3
58	6	0				1
58	6	0				2
58	6	0				3
59	1	1	190.5	83.3	17.7	1
59	1	1	190.5	83.3	11.1428	2
59	1	1	190.5	83.3	13.5033	3
59	2	1	190.5	83.2	10.3	1
59	2	1	190.5	83.2		2
59	2	1	190.5	83.2	11.5208	3
59	3	1	190.3	81.8	9.8	1
59	3	1	190.3	81.8	11.7689	2
59	3	1	190.3	81.8	11.5208	3
59	4	1				1
59	4	1				2
59	4	1				3
59	5	1				1
59	5	1				2
59	5	1				3
59	6	1				1
59	6	1				2
59	6	1				3
60	1	1	178.5	61.4	11.3	1
60	1	1	178.5	61.4	8.38053	2
60	1	1	178.5	61.4	10.6767	3
60	2	1	180	66	16.1	1
60	2	1	180	66	10.1464	2
60	2	1	180	66	11.1781	3
60	3	1				1
60	3	1				2
60	3	1				3
60	4	1				1
60	4	1				2
60	4	1				3
60	5	1				1
60	5	1				2
60	5	1				3
60	6	1				1
60	6	1				2
60	6	1				3
61	1	0	174.7	51.8	15.2	1	4.38
61	1	0	174.7	51.8	19.8233	2	4.38
61	1	0	174.7	51.8	15.9557	3	4.38
61	2	0	174	52.4	15.5	1	4.94
61	2	0	174	52.4		2	4.94
61	2	0	174	52.4	16.8811	3	4.94
61	3	0	175	54.5	13.6	1	5.38
61	3	0	175	54.5	17.662	2	5.38
61	3	0	175	54.5	16.353	3	5.38
61	4	0	174.4	52.3	10.5	1	5.94
61	4	0	174.4	52.3		2	5.94
61	4	0	174.4	52.3	15.452	3	5.94
61	5	0	175.4	55.4	13.2	1	6.38
61	5	0	175.4	55.4	19.3494	2	6.38
61	5	0	175.4	55.4	19.931	3	6.38
61	6	0				1
61	6	0				2
61	6	0				3
62	1	1	174.6	59.8	9.9	1
62	1	1	174.6	59.8		2
62	1	1	174.6	59.8	12.758	3
62	2	1	174.7	62	13.1	1
62	2	1	174.7	62	9.30317	2
62	2	1	174.7	62	13.7801	3
62	3	1				1
62	3	1				2
62	3	1				3
62	4	1				1
62	4	1				2
62	4	1				3
62	5	1				1
62	5	1				2
62	5	1				3
62	6	1				1
62	6	1				2
62	6	1				3
63	1	0	166	42.2	6.6	1	6.88
63	1	0	166	42.2	24.963	2	6.88
63	1	0	166	42.2	12.2942	3	6.88
63	2	0	166.5	46.2	13.3	1	7.38
63	2	0	166.5	46.2	18.9933	2	7.38
63	2	0	166.5	46.2	15.452	3	7.38
63	3	0	167.2	48	15.6	1	7.88
63	3	0	167.2	48	17.2224	2	7.88
63	3	0	167.2	48	15.452	3	7.88
63	4	0	166.9	48.4	12	1	8.38
63	4	0	166.9	48.4	15.1992	2	8.38
63	4	0	166.9	48.4	15.2687	3	8.38
63	5	0	168	46.4	12.9	1	8.89
63	5	0	168	46.4	18.2564	2	8.89
63	5	0	168	46.4	13.0858	3	8.89
63	6	0	168.4	44.8	11.7	1	9.55
63	6	0	168.4	44.8	13.5096	2	9.55
63	6	0	168.4	44.8	12.1941	3	9.55
64	1	0	167.1	54.5	16.7	1
64	1	0	167.1	54.5	14.802	2
64	1	0	167.1	54.5	15.6343	3
64	2	0	168.6	55.8	21.9	1
64	2	0	168.6	55.8	12.9793	2
64	2	0	168.6	55.8	16.7937	3
64	3	0	168.6	59	22.9	1
64	3	0	168.6	59	17.1192	2
64	3	0	168.6	59	18.5739	3
64	4	0				1
64	4	0				2
64	4	0				3
64	5	0				1
64	5	0				2
64	5	0				3
64	6	0				1
64	6	0				2
64	6	0				3
65	1	0	171.4	58.9	22.5	1
65	1	0	171.4	58.9	16.0837	2
65	1	0	171.4	58.9	21.719	3
65	2	0				1
65	2	0				2
65	2	0				3
65	3	0				1
65	3	0				2
65	3	0				3
65	4	0				1
65	4	0				2
65	4	0				3
65	5	0				1
65	5	0				2
65	5	0				3
65	6	0				1
65	6	0				2
65	6	0				3
66	1	1				1
66	1	1				2
66	1	1				3
66	2	1	180.1	70.9	11.2	1
66	2	1	180.1	70.9	11.4661	2
66	2	1	180.1	70.9	9.872	3
66	3	1	181.4	72.3	5.7	1
66	3	1	181.4	72.3	11.2744	2
66	3	1	181.4	72.3	8.97812	3
66	4	1	182.5	75.7	6.1	1
66	4	1	182.5	75.7	9.48545	2
66	4	1	182.5	75.7	9.377	3
66	5	1	182.8	75.1	5.7	1
66	5	1	182.8	75.1	10.0507	2
66	5	1	182.8	75.1	8.878	3
66	6	1	182.9	81.9	9.5	1
66	6	1	182.9	81.9	12.8057	2
66	6	1	182.9	81.9	12.3815	3
67	1	0				1
67	1	0				2
67	1	0				3
67	2	0				1
67	2	0				2
67	2	0				3
67	3	0	172	62.2	26.4	1	5.04
67	3	0	172	62.2	21.6425	2	5.04
67	3	0	172	62.2	22.5569	3	5.04
67	4	0	172.1	63.3	20.5	1	5.64
67	4	0	172.1	63.3	20.1449	2	5.64
67	4	0	172.1	63.3	21.213	3	5.64
67	5	0	172.2	62.8	16.9	1	6.02
67	5	0	172.2	62.8	20.4665	2	6.02
67	5	0	172.2	62.8	20.1627	3	6.02
67	6	0	173	61.7	21.2	1	6.51
67	6	0	173	61.7	20.5761	2	6.51
67	6	0	173	61.7	18.7375	3	6.51
68	1	1				1
68	1	1				2
68	1	1				3
68	2	1				1
68	2	1				2
68	2	1				3
68	3	1	154.1	43.6	9.9	1	-0.66
68	3	1	154.1	43.6	7.09233	2	-0.66
68	3	1	154.1	43.6	8.10968	3	-0.66
68	4	1	159.8	48.1	7.7	1	-0.24
68	4	1	159.8	48.1	4.1223	2	-0.24
68	4	1	159.8	48.1	8.31872	3	-0.24
68	5	1	165.5	53.7	7	1	0.34
68	5	1	165.5	53.7	10.7695	2	0.34
68	5	1	165.5	53.7	7.68968	3	0.34
68	6	1	170.5	59.5	8.4	1	0.83
68	6	1	170.5	59.5	5.13945	2	0.83
68	6	1	170.5	59.5	8.00492	3	0.83
69	1	0				1
69	1	0				2
69	1	0				3
69	2	0				1
69	2	0				2
69	2	0				3
69	3	0	167	49	18.2	1
69	3	0	167	49	11.4698	2
69	3	0	167	49	13.1835	3
69	4	0				1
69	4	0				2
69	4	0				3
69	5	0				1
69	5	0				2
69	5	0				3
69	6	0				1
69	6	0				2
69	6	0				3
